# Supplementary material for: Predictive mutation signature of immunotherapy benefits in NSCLC based on machine learning algorithms
Source: Front Immunol. 2022 Sep 27;13:989275. doi: 10.3389/fimmu.2022.989275 (PMC9552174; doi:10.3389/fimmu.2022.989275)
Supplement: Supplementary file 9 [file Table_2.xlsx]

## Sheet: OAK&POPLAR
Study	PtID	Treatment	bTMB	bTMB_high	ICI_benefit_score	ICI_benefit_score_high	PFS	PFS.status	OS	OS.status	ORR
0	1	0	12	0	0	0	1.87269	1	1.87269	1	0
0	2	0	18	1	1	0	1.41273	1	3.54825	1	0
0	3	0	4	0	0	0	9.52772	1	9.52772	1	0
0	4	1	4	0	1	0	6.73511	1	10.9405	1	0
0	5	1	10	0	0	0	2.62834	1	2.62834	1	0
0	6	1	8	0	1	0	0.361396	1	0.361396	1	0
0	7	1	44	1	10	1	20.1068	0	23.0637	0	1
0	8	0	1	0	0	0	2.75975	1	21.2567	0	0
0	9	1	11	0	0	0	1.51129	1	19.5154	1	0
0	10	0	1	0	0	0	2.7269	0	22.9651	0	0
0	11	1	32	1	5	1	6.2423	0	22.8994	0	0
0	13	1	18	1	1	0	1.24846	1	2.00411	1	0
0	14	1	2	0	0	0	0.788501	1	1.01848	1	0
0	15	0	24	1	1	0	0.295688	1	0.459959	1	0
0	16	1	4	0	0	0	2.13552	1	6.14374	1	0
0	17	1	3	0	0	0	2.03696	1	2.03696	1	0
0	18	0	51	1	7	1	1.37988	1	5.35524	1	0
0	19	1	15	0	3	1	2.7269	1	8.44353	1	0
0	21	1	10	0	1	0	5.4538	1	6.93224	1	0
0	22	0	15	0	3	1	5.78234	1	14.193	1	0
0	23	0	1	0	0	0	0.295688	1	0.295688	1	0
0	24	1	12	0	0	0	1.44559	1	9.49487	1	0
0	25	0	1	0	1	0	6.96509	1	13.5688	1	1
0	26	0	31	1	7	1	7.0308	1	7.0308	1	0
0	27	1	2	0	1	0	19.4168	0	20.501	0	0
0	28	0	8	0	1	0	6.80082	1	7.0308	1	0
0	29	0	5	0	4	1	2.43121	1	4.56674	1	0
0	30	1	4	0	0	0	1.18275	1	15.77	1	0
0	31	1	4	0	1	0	19.0554	0	20.1725	0	1
0	32	0	37	1	2	1	17.4784	1	21.1581	0	0
0	33	0	17	1	1	0	3.5154	1	8.80493	1	0
0	34	0	27	1	0	0	23.1951	1	23.1951	1	0
0	35	0	10	0	2	1	3.94251	1	13.7988	1	0
0	37	1	14	0	3	1	14.5216	1	14.5216	1	1
0	39	1	6	0	0	0	1.31417	1	4.99384	1	0
0	40	1	20	1	1	0	11.499	1	15.4743	1	0
0	41	1	6	0	5	1	20.6324	0	20.6653	0	1
0	42	0	23	1	5	1	1.41273	1	6.70226	1	0
0	43	0	14	0	3	1	1.44559	1	4.04107	1	0
0	44	1	11	0	0	0	5.55236	1	20.1068	0	1
0	45	1	16	1	1	0	2.52977	1	2.52977	1	0
0	46	0	8	0	0	0	4.07392	1	12.386	1	1
0	47	0	3	0	0	0	6.86653	0	12.616	0	1
0	49	0	32	1	5	1	1.31417	1	1.83984	1	0
0	50	0	39	1	2	1	1.34702	1	10.0534	1	0
0	52	1	15	0	0	0	4.10678	1	4.79671	1	0
0	53	1	15	0	5	1	19.8439	0	20.6982	0	1
0	54	0	23	1	1	0	1.37988	1	4.17248	1	0
0	55	0	7	0	0	0	2.92402	0	3.05544	0	1
0	58	1	45	1	7	1	14.3573	1	15.0801	1	1
0	59	1	4	0	0	0	1.44559	1	6.89938	1	0
0	60	1	7	0	3	1	18.4641	0	20.1396	0	0
0	62	1	8	0	1	0	1.37988	1	3.97536	1	0
0	63	1	7	0	3	1	24.7064	0	25.4949	0	1
0	64	1	27	1	1	0	1.28131	1	8.57495	1	0
0	67	0	9	0	1	0	7.32649	1	7.32649	1	1
0	68	1	3	0	1	0	0.229979	1	0.229979	1	0
0	69	1	11	0	2	1	0.755647	1	1.37988	1	0
0	70	0	1	0	0	0	8.34497	1	8.34497	1	1
0	72	1	7	0	0	0	7.0308	1	21.3552	0	0
0	75	0	12	0	1	0	1.37988	1	11.2361	1	0
0	79	0	1	0	0	0	4.20534	1	14.3901	1	0
0	82	0	0	0	0	0	6.11088	1	22.5708	0	0
0	84	0	4	0	0	0	16.7556	1	16.7556	1	1
0	85	0	89	1	13	1	5.51951	1	12.0246	1	1
0	88	0	4	0	2	1	5.4538	1	9.36345	1	0
0	89	0	18	1	1	0	7.19507	1	11.0719	1	0
0	91	0	17	1	4	1	13.7988	1	19.9097	0	1
0	92	0	43	1	5	1	1.47844	1	6.2423	1	0
0	93	0	7	0	2	1	3.8768	1	3.8768	1	0
0	94	1	9	0	1	0	1.01848	1	6.07803	1	0
0	95	1	3	0	1	0	6.76797	1	15.8686	0	0
0	97	0	1	0	0	0	17.1499	0	17.2485	0	0
0	100	0	1	0	0	0	1.21561	1	1.21561	1	0
0	102	1	49	1	3	1	2.7269	1	16.23	1	0
0	105	1	6	0	0	0	1.31417	1	5.97947	1	0
0	106	0	49	1	10	1	1.37988	1	3.58111	1	0
0	107	0	5	0	0	0	0.788501	1	1.54415	1	0
0	108	1	28	1	4	1	1.41273	1	13.0103	1	0
0	110	0	12	0	0	0	7.0308	0	8.87064	0	0
0	111	1	10	0	1	0	4.89528	1	7.26078	0	0
0	112	1	18	1	1	0	4.20534	1	17.1499	1	1
0	113	0	7	0	1	0	1.24846	1	1.24846	1	0
0	114	0	16	1	3	1	0.952772	1	0.952772	1	0
0	116	0	7	0	2	1	2.75975	1	9.13347	1	0
0	117	1	5	0	1	0	10.2177	1	20.731	0	0
0	118	1	8	0	0	0	1.37988	1	11.0062	1	0
0	119	0	4	0	1	0	7.16222	1	13.5688	1	1
0	121	1	5	0	1	0	0.459959	1	0.459959	1	0
0	122	1	6	0	1	0	5.51951	1	7.29363	1	0
0	123	0	22	1	3	1	1.18275	1	3.35113	1	0
0	127	0	20	1	4	1	1.11704	1	7.75359	1	0
0	131	0	2	0	0	0	5.22382	1	9.23203	1	1
0	132	1	3	0	0	0	0.262834	1	1.24846	1	0
0	135	0	19	1	1	0	1.34702	1	4.46817	0	0
0	136	1	3	0	0	0	2.69405	1	14.4887	1	0
0	139	1	16	1	0	0	1.37988	1	2.49692	1	0
0	140	1	7	0	1	0	1.34702	1	22.8337	0	0
0	141	1	13	0	2	1	4.17248	1	6.37372	1	0
0	142	0	4	0	0	0	5.55236	0	16.23	0	0
0	143	1	5	0	1	0	20.6982	0	21.6509	0	1
0	144	1	2	0	1	0	10.3491	1	21.3881	0	0
0	145	0	2	0	0	0	2.75975	1	6.93224	1	0
0	146	0	47	1	4	1	3.35113	1	6.2423	1	0
0	147	1	8	0	0	0	1.24846	1	14.8172	1	0
0	148	0	14	0	2	1	1.37988	1	5.42094	1	0
0	149	0	38	1	4	1	7.42505	1	17.0513	1	1
0	150	0	17	1	1	0	2.95688	1	8.9692	1	0
0	152	1	2	0	1	0	12.3203	1	22.4394	0	0
0	153	0	5	0	0	0	23.9507	0	26.9733	0	1
0	154	0	28	1	3	1	5.68378	1	9.10062	1	0
0	155	1	12	0	1	0	0.755647	1	4.07392	1	0
0	156	0	9	0	2	1	1.31417	1	8.31211	1	0
0	157	1	14	0	2	1	20.7639	1	24.2136	1	1
0	160	0	5	0	0	0	5.55236	0	20.1396	0	0
0	161	1	19	1	3	1	24.9035	0	25.7577	0	1
0	162	0	34	1	1	0	2.82546	1	7.35934	1	0
0	163	0	3	0	0	0	2.75975	1	5.97947	1	0
0	164	1	6	0	0	0	8.47639	1	19.9754	0	0
0	165	0	10	0	2	1	2.75975	1	8.57495	1	0
0	167	1	6	0	0	0	2.69405	1	15.6057	1	0
0	169	0	14	0	2	1	1.41273	1	3.28542	1	0
0	170	1	5	0	0	0	1.41273	1	11.0719	1	0
0	172	0	6	0	0	0	2.82546	1	12.4517	1	0
0	174	0	3	0	0	0	20.6324	1	24.5092	0	1
0	175	0	15	0	1	0	1.21561	1	2.23409	1	0
0	177	0	41	1	3	1	4.07392	1	8.80493	1	0
0	180	1	5	0	0	0	6.93224	1	23.6222	0	0
0	182	0	8	0	1	0	2.56263	1	3.25257	1	0
0	183	1	11	0	1	0	1.44559	1	10.4805	0	0
0	184	1	13	0	0	0	4.07392	1	21.1253	0	0
0	185	1	1	0	0	0	3.154	1	15.9671	1	0
0	186	0	19	1	1	0	5.61807	1	14.653	1	0
0	187	0	4	0	0	0	2.82546	1	15.8029	1	0
0	188	0	3	0	0	0	3.02259	1	16.0329	1	0
0	190	0	78	1	4	1	0.821355	1	2.26694	1	0
0	191	1	11	0	0	0	1.24846	1	2.89117	1	0
0	194	1	8	0	1	0	0.689938	1	5.19097	1	0
0	195	0	1	0	0	0	5.58522	1	21.9138	1	0
0	196	1	8	0	1	0	1.41273	1	3.21971	0	0
0	197	1	6	0	0	0	4.46817	1	19.7125	0	0
0	198	0	24	1	2	1	1.21561	1	3.54825	1	0
0	200	1	1	0	0	0	11.9261	1	20.2053	0	0
0	203	1	16	1	2	1	9.62628	1	13.2402	1	0
0	204	1	4	0	1	0	4.13963	1	22.3737	0	0
0	205	1	20	1	3	1	2.69405	1	7.8193	1	0
0	206	1	13	0	0	0	1.51129	1	10.0534	1	0
0	207	1	1	0	0	0	1.67556	1	8.54209	1	0
0	208	1	5	0	0	0	0.558522	1	0.558522	1	0
0	209	1	2	0	1	0	10.9733	1	21.8809	0	0
0	210	0	4	0	1	0	4.00821	1	8.64066	1	0
0	211	1	9	0	1	0	1.41273	1	17.6427	1	0
0	212	0	2	0	1	0	4.10678	1	14.2916	1	0
0	213	0	4	0	0	0	2.79261	1	11.5647	1	0
0	214	0	11	0	1	0	1.577	1	4.40246	1	0
0	215	1	6	0	0	0	1.31417	1	10.0205	1	0
0	216	1	7	0	0	0	0.459959	1	0.459959	1	0
0	217	0	23	1	0	0	10.6119	1	21.4209	1	0
0	218	0	6	0	2	1	12.9446	1	18.3655	1	1
0	220	0	2	0	1	0	9.72485	1	9.72485	1	0
0	221	1	6	0	0	0	1.41273	1	12.5503	1	0
0	222	1	6	0	1	0	1.28131	1	2.20123	1	0
0	224	1	5	0	0	0	2.79261	1	9.69199	1	0
0	225	1	2	0	0	0	4.27105	1	16.4271	1	0
0	226	0	21	1	2	1	3.02259	1	3.02259	1	0
0	229	0	6	0	0	0	5.55236	1	10.2177	1	0
0	230	1	2	0	0	0	8.41068	1	9.62628	1	0
0	231	0	6	0	1	0	0.525667	1	10.9076	1	0
0	232	0	19	1	0	0	10.2505	1	10.2505	1	0
0	233	0	13	0	3	1	2.66119	1	8.27926	1	0
0	234	0	2	0	0	0	1.31417	1	4.86242	1	0
0	236	1	8	0	1	0	4.07392	1	12.4189	1	0
0	237	0	21	1	0	0	12.1561	1	12.1561	1	0
0	238	1	22	1	1	0	1.28131	1	4.3039	1	0
0	239	1	47	1	10	1	20.6324	0	21.8152	0	1
0	240	0	6	0	0	0	0.788501	1	4.20534	1	0
0	241	1	2	0	1	0	22.1109	0	24.4435	0	0
0	242	0	1	0	0	0	8.50924	0	20.4025	0	0
0	243	0	20	1	3	1	4.23819	1	21.7823	0	0
0	244	1	7	0	0	0	2.66119	1	9.00205	1	0
0	245	0	4	0	0	0	2.82546	1	4.59959	1	0
0	246	1	29	1	5	1	7.29363	1	7.29363	1	0
0	248	0	16	1	2	1	0.197125	1	0.197125	1	0
0	249	1	16	1	5	1	23.2608	0	24.0493	0	1
0	250	0	0	0	0	0	0.985626	1	0.985626	1	0
0	252	1	2	0	0	0	1.08419	1	6.6694	1	0
0	253	1	16	1	2	1	9.42916	1	20.4025	0	0
0	254	1	3	0	2	1	1.51129	1	3.31828	0	0
0	255	1	36	1	3	1	1.577	1	5.02669	1	0
0	258	0	6	0	1	0	6.2423	1	23.6222	1	0
0	259	1	5	0	1	0	14.2916	1	18.5626	1	1
0	260	1	17	1	2	1	1.11704	1	1.11704	1	0
0	261	0	9	0	1	0	1.37988	1	2.79261	1	0
0	262	0	1	0	0	0	11.8932	1	11.8932	1	0
0	263	1	19	1	4	1	1.47844	1	2.10267	1	0
0	265	1	4	0	0	0	1.41273	1	3.154	1	0
0	266	0	4	0	1	0	11.2361	1	11.2361	1	1
0	267	1	22	1	3	1	5.74949	1	5.74949	1	0
0	269	0	1	0	0	0	2.69405	1	20.4025	0	0
0	270	1	1	0	0	0	8.54209	1	21.5195	1	0
0	271	0	1	0	0	0	14.2916	1	24.2793	0	1
0	272	1	3	0	0	0	1.31417	1	20.1725	0	0
0	274	1	10	0	1	0	1.28131	1	1.80698	1	0
0	277	0	19	1	0	0	4.69815	1	6.73511	1	0
0	278	1	20	1	2	1	1.34702	1	9.79055	1	0
0	280	0	22	1	1	0	1.51129	1	14.8501	1	0
0	281	1	12	0	0	0	1.18275	1	1.18275	1	0
0	282	0	21	1	1	0	2.85832	1	2.85832	1	0
0	284	0	4	0	0	0	1.31417	1	3.25257	1	0
0	286	1	39	1	4	1	8.27926	1	23.3265	0	1
0	287	0	11	0	1	0	2.82546	1	15.6715	1	0
1	301	0	21	1	1	0	1.51129	0	1.51129	0	0
1	302	0	11	0	4	1	2.7269	1	6.34086	1	0
1	303	0	23	1	2	1	0.722793	1	9.65914	1	0
1	304	1	11	0	0	0	1.60986	1	3.44969	1	0
1	305	0	1	0	0	0	5.4538	1	14.0287	1	0
1	306	1	18	1	1	0	1.41273	1	5.97947	1	0
1	308	1	5	0	0	0	1.41273	1	5.8809	1	0
1	309	1	5	0	2	1	19.8439	0	20.7967	0	1
1	310	1	16	1	2	1	20.6324	0	21.4209	0	1
1	311	1	3	0	0	0	1.44559	1	19.5154	0	0
1	312	0	6	0	0	0	3.64682	1	10.9405	1	0
1	314	0	2	0	0	0	5.61807	1	12.4846	1	0
1	316	0	11	0	0	0	1.34702	1	6.80082	1	0
1	317	0	22	1	4	1	5.55236	1	5.55236	0	0
1	318	0	4	0	0	0	1.28131	1	5.19097	1	0
1	319	0	7	0	1	0	10.3819	1	20.271	0	1
1	320	1	48	1	2	1	1.37988	1	6.43943	1	0
1	321	0	16	1	2	1	4.17248	1	11.9918	1	0
1	322	1	7	0	0	0	1.37988	1	4.07392	1	0
1	323	0	14	0	2	1	5.68378	1	11.9918	1	1
1	327	0	5	0	0	0	6.99795	1	18.2341	1	0
1	330	1	2	0	1	0	16.46	1	20.1068	0	1
1	331	1	11	0	0	0	0.755647	1	0.755647	1	0
1	332	0	3	0	1	0	2.49692	1	2.49692	1	0
1	333	1	4	0	0	0	18.694	1	25.232	0	0
1	334	1	19	1	3	1	4.56674	1	20.2382	0	1
1	335	1	3	0	0	0	5.48665	1	11.3018	1	1
1	336	0	14	0	2	1	2.79261	1	6.27515	1	0
1	339	1	12	0	0	0	1.47844	1	1.87269	1	0
1	340	0	17	1	5	1	2.23409	1	2.92402	1	0
1	341	0	17	1	1	0	3.54825	1	3.54825	1	0
1	342	0	10	0	1	0	1.11704	1	2.59548	1	0
1	343	1	5	0	0	0	10.3491	1	25.2977	0	0
1	344	1	10	0	0	0	1.67556	1	1.67556	1	0
1	345	0	23	1	5	1	1.9384	1	1.9384	1	0
1	346	1	9	0	0	0	1.21561	1	1.21561	1	0
1	347	1	4	0	1	0	0.492813	1	0.492813	1	0
1	349	0	6	0	1	0	26.9076	1	26.9076	1	0
1	350	0	23	1	5	1	20.1068	1	23.1294	0	1
1	351	0	3	0	2	1	14.5544	1	18.694	1	0
1	352	1	10	0	0	0	0.62423	1	0.62423	1	0
1	354	0	11	0	0	0	16.6899	1	16.6899	1	0
1	355	0	2	0	0	0	8.21355	1	15.8686	1	1
1	356	0	19	1	5	1	11.5318	1	23.3265	0	1
1	358	1	0	0	0	0	2.3655	1	3.02259	1	0
1	359	0	2	0	1	0	2.75975	1	19.8439	1	0
1	360	1	7	0	0	0	5.32238	1	5.32238	1	0
1	361	1	6	0	1	0	3.77823	1	5.84805	1	0
1	362	1	2	0	0	0	2.7269	1	22.9322	0	0
1	363	0	5	0	0	0	20.501	0	22.8665	0	0
1	364	1	22	1	1	0	1.64271	1	2.95688	1	0
1	365	1	1	0	0	0	1.41273	1	17.1499	1	0
1	366	0	17	1	1	0	1.31417	1	7.42505	0	0
1	367	0	30	1	3	1	4.27105	1	6.86653	1	0
1	368	0	22	1	1	0	6.96509	1	23.0965	0	1
1	369	0	1	0	0	0	8.73922	0	11.5318	0	0
1	371	0	20	1	0	0	12.9446	1	16.8214	1	1
1	372	1	8	0	2	1	0.788501	1	1.74127	1	0
1	373	1	12	0	3	1	19.0554	0	19.154	0	1
1	374	1	3	0	0	0	13.4045	1	18.037	1	0
1	375	1	25	1	3	1	0.459959	1	2.43121	1	0
1	376	0	5	0	0	0	18.5955	0	18.9569	0	1
1	377	1	6	0	0	0	16.2957	1	16.2957	1	0
1	378	0	12	0	2	1	2.46407	1	3.28542	1	0
1	379	0	8	0	0	0	1.37988	1	4.82957	1	0
1	380	0	29	1	4	1	3.25257	1	3.25257	1	1
1	381	0	18	1	1	0	3.02259	1	3.61396	1	0
1	382	0	2	0	1	0	4.00821	1	16.8214	1	0
1	384	1	5	0	3	1	10.2834	1	10.2834	1	0
1	385	0	2	0	0	0	4.23819	0	25.1663	0	0
1	387	0	7	0	1	0	4.10678	1	9.62628	1	0
1	388	0	10	0	0	0	4.10678	1	4.69815	1	0
1	389	1	14	0	2	1	8.1807	1	18.4641	1	0
1	390	1	8	0	0	0	1.28131	1	6.93224	1	0
1	391	0	18	1	2	1	11.8275	1	11.8275	1	0
1	392	0	1	0	1	0	6.34086	1	6.34086	1	0
1	394	0	5	0	0	0	4.00821	1	4.73101	1	0
1	399	1	1	0	0	0	13.7988	1	24.2793	0	1
1	400	1	11	0	0	0	1.21561	1	7.22793	1	0
1	401	1	8	0	0	0	2.7269	1	6.6694	0	0
1	402	0	8	0	0	0	2.85832	1	3.81109	1	0
1	403	1	1	0	0	0	6.83368	1	16.2628	1	0
1	406	0	35	1	1	0	10.9076	1	21.4867	0	1
1	408	0	4	0	0	0	1.41273	1	5.22382	1	0
1	409	0	3	0	1	0	1.41273	0	5.61807	0	0
1	410	0	2	0	1	0	5.8152	1	16.9856	1	1
1	411	0	3	0	0	0	4.79671	1	13.0103	1	0
1	412	1	2	0	0	0	4.20534	1	18.9897	0	0
1	415	0	11	0	0	0	7.42505	1	24.6735	1	1
1	416	0	2	0	0	0	0.394251	1	0.394251	1	0
1	417	1	4	0	1	0	1.67556	1	1.67556	1	0
1	418	1	3	0	0	0	1.51129	1	7.32649	1	0
1	419	0	4	0	0	0	8.9692	1	19.7454	0	0
1	420	0	20	1	4	1	0.558522	1	0.558522	1	0
1	421	0	8	0	0	0	1.31417	1	1.31417	1	0
1	422	1	1	0	0	0	9.3963	1	21.6838	0	0
1	423	0	6	0	3	1	2.59548	1	2.59548	0	0
1	424	0	9	0	2	1	6.93224	1	11.5647	1	1
1	425	1	7	0	0	0	4.23819	1	8.44353	1	0
1	426	0	4	0	0	0	15.8357	1	25.1006	0	1
1	427	0	7	0	1	0	1.70842	0	1.74127	0	0
1	428	1	6	0	0	0	3.02259	1	9.46201	1	0
1	429	0	11	0	3	1	2.89117	1	2.89117	1	0
1	430	1	12	0	2	1	23.0308	0	24.4435	0	1
1	431	1	24	1	1	0	1.577	1	1.83984	0	0
1	432	0	13	0	3	1	1.31417	1	4.36961	1	0
1	433	0	2	0	1	0	2.66119	1	8.14784	1	0
1	434	0	4	0	3	1	4.04107	1	9.3306	1	1
1	435	0	18	1	1	0	1.24846	1	10.1191	1	0
1	437	0	1	0	0	0	1.18275	1	1.18275	1	0
1	438	1	2	0	0	0	12.2546	1	23.4908	0	0
1	439	1	19	1	1	0	1.37988	1	15.6715	1	0
1	440	0	22	1	1	0	6.93224	1	20.3039	0	0
1	441	0	30	1	4	1	1.44559	1	21.8809	0	0
1	442	1	2	0	1	0	20.731	0	20.7639	0	0
1	443	0	57	1	3	1	1.24846	1	8.93634	1	0
1	444	1	3	0	0	0	18.5955	0	20.0411	0	0
1	445	1	3	0	0	0	1.34702	1	20.9938	0	0
1	446	0	15	0	0	0	4.92813	1	6.04517	0	0
1	447	0	4	0	0	0	1.24846	0	2.85832	0	0
1	448	0	10	0	0	0	5.55236	1	23.6222	0	1
1	449	1	4	0	0	0	1.64271	1	16.0986	1	0
1	450	0	3	0	1	0	0.0328542	0	0.131417	0	0
1	451	1	35	1	4	1	20.5339	0	20.5339	0	1
1	452	0	15	0	5	1	1.44559	1	5.35524	1	0
1	453	1	2	0	0	0	1.51129	1	3.64682	1	0
1	455	1	2	0	0	0	0.689938	1	0.689938	1	0
1	458	0	2	0	0	0	2.85832	0	4.36961	0	0
1	459	1	17	1	3	1	1.31417	1	5.12526	1	0
1	463	1	4	0	0	0	2.95688	1	20.5996	0	0
1	464	1	3	0	0	0	2.52977	1	11.7618	1	0
1	465	0	19	1	1	0	2.98973	1	2.98973	1	0
1	467	0	4	0	1	0	17.4784	1	17.4784	1	0
1	468	1	45	1	5	1	1.51129	1	20.1725	0	0
1	470	1	3	0	0	0	1.41273	1	27.039	0	0
1	473	0	25	1	2	1	1.41273	1	1.41273	1	0
1	474	0	10	0	3	1	3.5154	1	3.5154	1	0
1	475	1	24	1	2	1	4.20534	1	23.1622	0	0
1	478	0	8	0	2	1	2.85832	1	4.86242	1	0
1	479	0	4	0	0	0	5.58522	1	10.5133	1	0
1	480	1	7	0	1	0	18.9569	0	18.9897	0	0
1	481	1	4	0	1	0	1.37988	1	3.48255	0	0
1	482	0	18	1	4	1	1.37988	0	1.41273	0	0
1	483	0	7	0	0	0	1.21561	1	1.90554	1	0
1	484	0	2	0	1	0	7.95072	1	7.95072	1	0
1	486	1	11	0	0	0	1.41273	1	6.6694	1	0
1	487	1	6	0	0	0	1.41273	1	19.8768	0	0
1	488	1	2	0	0	0	4.10678	1	20.2382	1	0
1	489	0	39	1	3	1	2.66119	1	3.48255	1	0
1	490	1	2	0	0	0	4.6653	1	4.6653	1	0
1	491	1	5	0	1	0	1.41273	1	2.66119	1	0
1	493	0	29	1	2	1	2.69405	1	4.36961	1	0
1	495	0	42	1	4	1	0.0328542	0	0.0985626	0	0
1	496	1	14	0	1	0	2.56263	1	20.6982	1	0
1	497	0	21	1	3	1	5.71663	1	5.71663	1	0
1	499	0	29	1	5	1	2.46407	1	3.25257	1	0
1	500	1	23	1	5	1	18.8583	0	19.5811	0	1
1	501	0	14	0	2	1	5.65092	1	9.16632	1	0
1	503	1	4	0	0	0	4.10678	1	4.10678	1	0
1	505	0	8	0	0	0	1.21561	1	7.72074	1	0
1	506	1	7	0	0	0	1.37988	1	4.89528	1	0
1	508	1	8	0	0	0	1.37988	0	2.95688	0	0
1	509	1	19	1	5	1	10.3819	1	12.0575	0	0
1	510	0	3	0	0	0	4.50103	1	16.2628	1	0
1	512	1	11	0	1	0	1.21561	1	21.9466	1	0
1	513	1	14	0	1	0	1.44559	1	6.6694	1	0
1	515	1	15	0	1	0	0.788501	1	1.41273	1	0
1	517	0	23	1	3	1	4.17248	1	5.55236	1	0
1	518	0	48	1	7	1	4.6653	1	4.6653	1	0
1	519	0	2	0	0	0	9.82341	1	9.82341	1	0
1	520	0	4	0	0	0	14.5873	1	14.5873	1	0
1	521	1	18	1	2	1	10.4476	1	22.1766	1	0
1	522	1	8	0	2	1	24.8378	0	25.7577	0	0
1	523	0	6	0	0	0	2.89117	1	23.2608	0	0
1	524	1	21	1	4	1	0.62423	1	0.62423	1	0
1	525	0	12	0	1	0	2.20123	1	2.20123	1	0
1	526	1	14	0	0	0	1.34702	1	3.18686	1	0
1	527	0	7	0	0	0	2.46407	1	4.82957	1	0
1	529	1	14	0	0	0	11.1704	1	19.9425	1	0
1	530	1	8	0	1	0	1.37988	1	2.20123	0	0
1	531	1	18	1	1	0	1.34702	1	24.0164	1	0
1	532	0	9	0	0	0	1.51129	1	4.73101	1	0
1	533	0	3	0	2	1	8.14784	1	20.5667	0	1
1	534	1	9	0	1	0	4.33676	1	20.6324	0	0
1	536	0	14	0	1	0	3.25257	1	5.32238	1	0
1	538	0	11	0	1	0	1.83984	1	1.83984	1	0
1	539	0	12	0	2	1	4.07392	1	13.9302	1	1
1	541	1	3	0	0	0	1.18275	1	5.02669	1	0
1	542	1	8	0	1	0	2.16838	1	5.05955	1	0
1	543	1	5	0	1	0	4.17248	1	22.1109	0	1
1	544	1	18	1	1	0	1.41273	1	7.06366	1	0
1	545	1	4	0	0	0	6.14374	1	6.14374	1	0
1	546	1	3	0	0	0	6.86653	1	18.924	0	1
1	548	0	1	0	1	0	1.41273	1	15.2444	1	0
1	551	1	3	0	1	0	1.70842	1	1.70842	1	0
1	552	1	25	1	1	0	2.75975	1	4.63244	1	0
1	553	1	3	0	0	0	7.0308	1	12.616	1	0
1	554	1	11	0	0	0	12.7803	1	20.4025	0	1
1	555	0	9	0	0	0	2.7269	1	2.7269	1	0
1	556	1	13	0	0	0	1.37988	1	23.7536	0	0
1	558	1	16	1	2	1	1.577	1	2.52977	1	0
1	559	0	7	0	0	0	3.97536	1	22.2752	0	0
1	563	0	18	1	3	1	3.58111	1	3.58111	1	0
1	564	1	42	1	8	1	18.6612	0	19.4168	0	1
1	565	1	5	0	0	0	12.4517	1	25.5606	0	0
1	566	0	5	0	0	0	12.0246	1	12.0246	1	1
1	567	1	2	0	1	0	21.6509	0	24.6407	0	1
1	568	0	22	1	2	1	1.47844	1	5.97947	1	0
1	569	1	1	0	0	0	9.29774	1	12.7803	1	0
1	571	1	8	0	0	0	1.28131	1	9.16632	1	0
1	573	0	8	0	2	1	5.42094	1	19.5483	1	0
1	574	0	18	1	3	1	1.34702	1	8.87064	1	0
1	575	0	4	0	0	0	12.8131	1	13.5359	1	1
1	576	1	46	1	2	1	12.4517	1	15.9014	1	0
1	577	1	7	0	0	0	0.689938	1	0.689938	1	0
1	578	0	2	0	0	0	2.75975	1	17.8727	1	0
1	582	1	1	0	0	0	2.85832	1	10.4476	1	0
1	585	1	13	0	0	0	2.98973	1	15.6715	1	0
1	586	1	3	0	0	0	12.4517	1	22.6366	0	0
1	587	0	7	0	0	0	1.31417	0	1.37988	0	0
1	588	0	5	0	0	0	12.2875	1	24.6078	0	0
1	589	1	3	0	2	1	14.0616	1	14.0616	1	0
1	590	1	10	0	1	0	14.4887	1	26.9405	0	1
1	591	1	14	0	1	0	0.755647	1	8.90349	1	0
1	592	1	4	0	0	0	1.41273	1	2.00411	1	0
1	593	0	2	0	0	0	16.5257	1	20.4353	0	1
1	594	1	66	1	5	1	0.394251	1	0.394251	1	0
1	597	0	16	1	0	0	1.31417	1	1.90554	1	0
1	598	0	26	1	4	1	2.85832	1	4.17248	1	0
1	599	1	6	0	0	0	1.31417	1	9.59343	1	0
1	600	1	21	1	2	1	0.164271	1	0.164271	1	0
1	602	1	5	0	0	0	2.69405	1	6.04517	1	0
1	603	1	9	0	2	1	2.56263	1	5.02669	1	0
1	604	1	4	0	0	0	1.18275	1	13.2074	1	0
1	605	0	2	0	0	0	5.94661	1	8.37782	1	0
1	606	1	9	0	3	1	19.154	0	19.3183	0	0
1	608	1	14	0	1	0	1.51129	1	15.0472	1	0
1	610	1	1	0	0	0	1.31417	1	15.9014	0	0
1	611	0	10	0	1	0	2.98973	1	6.80082	1	0
1	612	1	14	0	1	0	0.755647	1	0.755647	1	0
1	614	0	10	0	0	0	1.34702	1	4.33676	1	0
1	616	0	10	0	0	0	4.3039	1	16.1971	1	0
1	617	1	9	0	1	0	4.96099	1	6.30801	1	0
1	618	1	4	0	0	0	1.47844	1	4.63244	1	0
1	620	0	4	0	0	0	1.34702	1	1.34702	1	0
1	621	0	2	0	0	0	4.69815	1	6.11088	1	0
1	622	1	8	0	0	0	1.83984	1	1.83984	1	0
1	623	0	18	1	3	1	6.17659	1	8.41068	1	0
1	624	0	10	0	3	1	2.89117	1	8.1807	1	0
1	626	0	43	1	2	1	10.2834	1	10.2834	1	0
1	627	1	9	0	2	1	0.558522	1	3.12115	1	0
1	628	1	6	0	0	0	1.41273	1	6.6694	1	0
1	629	1	3	0	1	0	19.384	0	19.7782	0	1
1	630	1	7	0	0	0	1.21561	1	2.7269	1	0
1	631	0	1	0	0	0	9.36345	1	26.6448	0	0
1	632	1	10	0	1	0	5.48665	1	14.193	1	1
1	633	0	0	0	0	0	8.57495	1	11.8604	1	0
1	634	1	2	0	0	0	18.8912	1	24.9363	0	0
1	638	1	2	0	0	0	9.72485	1	20.5339	0	0
1	639	1	2	0	0	0	1.34702	1	12.0903	1	0
1	640	0	2	0	0	0	4.17248	1	14.653	1	0
1	641	1	42	1	1	0	1.31417	1	5.02669	1	0
1	642	1	67	1	10	1	18.6612	0	19.4825	0	1
1	644	1	3	0	0	0	4.04107	1	16.2628	1	0
1	645	0	6	0	1	0	15.1129	1	15.1129	1	0
1	647	0	7	0	0	0	4.13963	1	7.55647	1	0
1	648	1	8	0	1	0	1.34702	1	6.50513	1	0
1	650	0	7	0	1	0	1.577	1	21.4867	1	0
1	653	0	16	1	2	1	5.61807	1	5.78234	1	0
1	654	1	17	1	2	1	14.3901	1	19.0883	0	0
1	655	0	3	0	0	0	4.82957	1	21.3552	0	0
1	656	1	13	0	2	1	1.41273	1	7.16222	0	0
1	657	0	3	0	2	1	1.34702	1	2.92402	1	0
1	658	0	10	0	0	0	4.73101	1	24.6735	0	0
1	659	1	14	0	2	1	1.51129	1	1.51129	1	0
1	660	0	22	1	3	1	1.31417	1	4.36961	1	0
1	662	1	8	0	1	0	1.11704	1	1.24846	1	0
1	663	1	12	0	1	0	0.427105	1	3.58111	1	0
1	666	1	6	0	1	0	14.7844	1	20.1725	0	0
1	667	0	6	0	0	0	5.58522	1	9.29774	1	0
1	668	1	14	0	1	0	1.01848	1	1.51129	1	0
1	670	0	7	0	1	0	4.17248	1	14.3901	1	0
1	671	0	0	0	0	0	3.31828	1	21.848	0	0
1	672	1	8	0	1	0	1.41273	1	7.78645	1	0
1	673	0	5	0	0	0	12.0246	1	12.0246	1	0
1	674	0	30	1	3	1	0.689938	1	0.854209	1	0
1	675	1	7	0	1	0	1.34702	1	9.92197	1	0
1	676	0	1	0	0	0	1.41273	1	4.96099	1	0
1	678	0	7	0	0	0	2.82546	1	6.17659	1	0
1	679	1	15	0	4	1	7.58932	1	7.58932	1	0
1	681	1	11	0	0	0	1.41273	1	1.41273	0	0
1	682	1	3	0	1	0	1.41273	1	7.22793	1	0
1	684	0	7	0	1	0	3.28542	1	4.20534	1	0
1	685	1	22	1	5	1	1.47844	1	14.0616	1	0
1	686	1	6	0	0	0	1.41273	1	23.7864	0	0
1	688	1	30	1	5	1	1.41273	1	5.0924	1	0
1	689	0	11	0	2	1	4.23819	1	8.34497	1	0
1	690	1	40	1	4	1	18.6283	0	20.1068	0	1
1	691	1	3	0	0	0	12.1561	1	18.5955	1	0
1	692	0	14	0	1	0	4.17248	1	9.46201	1	0
1	694	0	8	0	0	0	4.13963	1	4.13963	1	0
1	695	0	5	0	0	0	4.59959	1	11.5318	1	0
1	696	0	6	0	1	0	12.386	1	21.191	0	1
1	697	1	9	0	1	0	3.154	1	3.154	1	0
1	700	0	27	1	3	1	1.34702	1	3.154	1	0
1	701	0	11	0	1	0	1.60986	1	6.43943	1	0
1	702	0	4	0	0	0	1.54415	1	3.67967	1	0
1	703	0	3	0	0	0	5.48665	0	18.8912	0	1
1	704	1	0	0	0	0	14.7187	1	24.4107	0	0
1	706	0	7	0	0	0	2.75975	1	6.76797	1	0
1	708	0	0	0	0	0	9.42916	1	24.4435	0	0
1	709	0	5	0	0	0	5.65092	1	18.6283	1	1
1	711	0	1	0	0	0	6.2423	1	13.306	1	0
1	712	1	4	0	0	0	1.28131	1	23.2279	0	0
1	713	1	19	1	1	0	1.28131	1	9.62628	1	0
1	715	1	3	0	0	0	1.41273	1	1.44559	0	0
1	716	0	12	0	0	0	1.54415	1	3.28542	1	0
1	717	1	14	0	2	1	1.74127	1	3.18686	0	0
1	719	0	34	1	2	1	2.46407	1	2.46407	1	0
1	722	1	6	0	1	0	20.8296	0	20.8296	0	1
1	723	1	2	0	0	0	1.37988	1	23.885	0	0
1	724	0	5	0	0	0	3.58111	1	3.58111	1	0
1	725	1	21	1	1	0	1.37988	1	7.91786	0	0
1	726	1	3	0	0	0	1.21561	1	9.85626	1	0
1	727	1	4	0	0	0	4.3039	1	18.5626	1	0
1	728	1	22	1	2	1	7.29363	1	21.2567	1	0
1	729	1	3	0	0	0	9.3963	1	9.3963	1	0
1	730	1	6	0	0	0	0.722793	1	0.722793	1	0
1	731	1	13	0	1	0	4.04107	1	14.9815	1	0
1	732	0	13	0	3	1	1.41273	1	8.34497	1	0
1	733	0	2	0	0	0	7.0308	0	7.22793	0	1
1	734	0	12	0	1	0	1.47844	0	20.731	0	0
1	735	1	6	0	0	0	1.60986	1	20.5339	0	0
1	737	0	12	0	2	1	1.37988	1	2.7269	0	0
1	738	0	31	1	7	1	8.44353	1	13.6345	1	0
1	739	0	5	0	2	1	4.17248	1	10.8747	1	0
1	741	1	18	1	2	1	4.00821	1	22.4723	1	0
1	743	0	4	0	0	0	1.77413	1	1.77413	1	0
1	744	1	3	0	1	0	2.43121	1	6.70226	1	0
1	746	0	1	0	0	0	4.07392	1	19.7782	1	0
1	747	1	2	0	0	0	3.94251	1	7.78645	1	0
1	748	1	2	0	0	0	2.7269	1	18.694	1	0
1	749	1	11	0	0	0	10.3819	1	17.5441	1	1
1	750	1	27	1	2	1	13.3717	1	13.4702	1	1
1	753	0	8	0	1	0	5.74949	1	21.848	0	0
1	754	0	1	0	1	0	4.17248	1	4.56674	1	0
1	755	0	0	0	0	0	6.89938	1	17.807	1	0
1	756	1	28	1	1	0	6.96509	1	16.9856	1	0
1	757	0	4	0	0	0	2.13552	1	6.04517	1	0
1	758	0	10	0	1	0	4.20534	1	10.9733	1	0
1	759	1	9	0	1	0	2.33265	1	18.3984	1	0
1	761	1	5	0	0	0	4.00821	1	19.4168	0	0
1	762	0	3	0	0	0	20.0739	1	20.0739	1	0
1	763	0	21	1	3	1	1.60986	1	8.37782	1	0
1	765	0	2	0	1	0	0.919918	1	0.919918	1	0
1	766	0	16	1	1	0	2.59548	1	20.0411	0	0
1	767	0	7	0	1	0	1.34702	1	16.23	1	0
1	768	1	4	0	1	0	2.75975	1	14.2259	1	0
1	771	0	9	0	1	0	5.55236	1	19.4168	0	0
1	772	0	2	0	0	0	5.61807	1	11.5975	1	0
1	776	1	8	0	0	0	3.61396	1	16.0329	1	0
1	779	1	2	0	0	0	1.9384	1	1.9384	0	0
1	780	0	10	0	1	0	1.24846	1	3.77823	1	0
1	781	1	4	0	0	0	4.6653	1	19.8111	0	0
1	782	0	17	1	0	0	4.40246	0	5.78234	0	0
1	784	0	2	0	0	0	2.56263	1	5.51951	1	0
1	786	1	9	0	0	0	1.54415	1	14.2916	1	0
1	787	1	26	1	1	0	13.5031	1	13.5031	1	0
1	788	0	9	0	0	0	7.8193	1	7.8193	1	1
1	789	0	53	1	8	1	5.8152	1	12.6489	1	0
1	790	0	5	0	0	0	1.08419	1	1.08419	1	0
1	791	0	3	0	0	0	10.809	1	10.809	1	1
1	794	1	6	0	0	0	4.40246	1	6.04517	1	0
1	795	1	4	0	0	0	2.79261	1	11.6632	1	0
1	797	0	3	0	1	0	20.0411	1	20.0411	1	1
1	799	1	24	1	2	1	20.0739	1	20.0739	1	0
1	800	0	23	1	3	1	4.20534	1	24.2793	0	0
1	802	1	2	0	0	0	1.64271	1	6.30801	1	0
1	803	0	5	0	1	0	1.74127	1	2.66119	1	0
1	804	1	10	0	2	1	11.5647	1	20.5339	0	0
1	805	0	25	1	0	0	4.07392	1	7.62218	0	0
1	806	0	3	0	1	0	18.4969	0	19.5483	0	1
1	807	0	21	1	4	1	1.37988	1	12.386	1	0
1	808	1	0	0	0	0	2.62834	1	15.6057	1	0
1	809	1	3	0	1	0	18.6283	0	19.6797	0	1
1	811	1	3	0	0	0	2.79261	1	25.8563	0	0
1	812	0	8	0	1	0	1.18275	1	1.18275	1	0
1	813	1	1	0	0	0	2.56263	1	6.70226	1	0
1	814	1	6	0	2	1	10.1848	1	21.6838	0	0
1	815	1	8	0	0	0	1.28131	1	15.3429	1	0
1	816	1	6	0	0	0	4.10678	1	11.0719	1	0
1	817	1	21	1	2	1	7.09651	1	22.0452	1	0
1	818	0	54	1	10	1	14.2587	1	14.2587	1	0
1	819	1	2	0	0	0	3.90965	1	12.616	1	0
1	820	1	27	1	5	1	0.722793	1	0.722793	1	0
1	822	0	1	0	1	0	7.45791	1	7.45791	1	0
1	824	0	25	1	5	1	4.3039	1	19.3183	0	0
1	825	0	3	0	0	0	1.577	1	11.3347	1	0
1	826	1	2	0	0	0	4.10678	1	4.10678	1	0
1	827	0	6	0	3	1	10.3162	1	11.5318	1	1
1	828	1	30	1	3	1	5.51951	1	17.3142	1	0
1	831	0	11	0	2	1	1.31417	1	3.97536	1	0
1	832	0	9	0	2	1	6.83368	1	11.1376	1	1
1	833	0	13	0	1	0	4.46817	1	6.30801	1	0
1	834	0	7	0	0	0	4.79671	1	13.6016	1	0
1	835	0	16	1	1	0	1.51129	1	1.51129	1	0
1	836	0	10	0	3	1	1.31417	1	2.7269	1	0
1	838	1	7	0	0	0	1.21561	1	15.4743	1	0
1	839	1	8	0	0	0	0.525667	1	23.1622	0	0
1	841	0	11	0	1	0	0.427105	1	0.427105	1	0
1	842	1	8	0	1	0	3.21971	1	22.8008	0	0
1	843	0	4	0	1	0	2.69405	1	16.9528	1	0
1	844	0	20	1	3	1	1.21561	1	7.29363	1	0
1	847	0	6	0	0	0	4.00821	1	11.8604	1	0
1	848	1	0	0	0	0	20.961	0	22.6366	0	1
1	849	1	10	0	1	0	1.37988	1	6.80082	1	0
1	851	0	64	1	4	1	6.93224	1	22.3409	0	0
1	852	1	19	1	2	1	4.17248	1	20.0739	0	0
1	853	1	1	0	0	0	4.73101	1	22.1109	0	0
1	854	0	4	0	0	0	5.22382	1	7.0308	1	0
1	857	0	3	0	1	0	4.13963	1	23.655	1	0
1	858	1	3	0	0	0	3.94251	1	9.23203	1	0
1	859	1	1	0	0	0	1.41273	1	2.79261	0	0
1	860	1	1	0	0	0	2.62834	1	2.62834	1	0
1	861	0	1	0	0	0	5.68378	1	5.68378	1	1
1	862	0	39	1	1	0	5.78234	1	9.69199	1	1
1	863	1	38	1	6	1	6.34086	1	20.4682	1	0
1	864	1	21	1	0	0	1.41273	1	2.43121	1	0
1	865	0	1	0	0	0	1.41273	1	1.60986	0	0
1	866	0	3	0	0	0	10.6119	1	14.653	1	1
1	867	0	12	0	1	0	1.37988	1	2.69405	1	0
1	868	1	13	0	1	0	2.52977	1	6.34086	1	0
1	869	0	8	0	1	0	2.75975	1	2.82546	0	0
1	872	1	3	0	0	0	8.1807	1	21.4867	0	0
1	873	1	5	0	0	0	4.20534	1	7.75359	1	0
1	874	0	3	0	0	0	1.24846	1	8.6078	1	0
1	875	0	14	0	1	0	1.28131	1	7.26078	1	0
1	877	0	5	0	0	0	2.85832	1	22.5708	0	0
1	879	0	10	0	1	0	1.37988	1	1.37988	1	0
1	880	1	11	0	1	0	4.27105	1	23.3265	1	1
1	881	1	3	0	0	0	4.17248	1	20.0411	1	0
1	883	1	21	1	1	0	1.37988	1	10.6119	1	0
1	885	0	19	1	1	0	2.79261	1	6.80082	1	0
1	886	0	4	0	0	0	2.00411	1	2.00411	1	0
1	887	0	7	0	0	0	1.44559	1	17.2485	1	0
1	888	0	4	0	0	0	1.37988	1	11.3347	1	0
1	889	1	3	0	0	0	1.44559	1	19.8439	0	0
1	890	1	7	0	3	1	10.8419	0	24.9035	0	1
1	891	1	5	0	0	0	6.6037	1	6.6037	1	1
1	894	0	2	0	0	0	4.76386	1	14.0945	1	0
1	895	0	16	1	2	1	9.3306	1	12.9774	1	0
1	896	1	0	0	0	0	1.37988	1	8.31211	1	0
1	897	0	6	0	0	0	1.31417	1	2.69405	1	0
1	899	0	2	0	0	0	9.46201	1	13.6674	1	1
1	900	1	2	0	0	0	2.7269	1	3.48255	1	0
1	903	1	7	0	0	0	12.5175	1	14.0616	1	0
1	904	0	2	0	0	0	3.21971	1	8.6078	1	0
1	905	0	48	1	4	1	1.41273	1	5.35524	1	0
1	906	0	3	0	1	0	8.44353	1	16.6242	1	0
1	907	1	2	0	2	1	24.9363	0	25.4292	0	1
1	908	1	17	1	1	0	1.47844	1	10.7433	1	0
1	909	0	3	0	0	0	2.69405	1	2.69405	1	0
1	910	1	15	0	0	0	4.17248	1	18.924	0	0
1	912	1	34	1	2	1	6.96509	1	8.93634	0	0
1	913	0	32	1	2	1	22.3409	0	23.0308	0	1
1	914	0	5	0	2	1	1.34702	1	7.68789	1	0
1	915	1	17	1	0	0	1.34702	1	6.2423	1	0
1	916	0	7	0	1	0	15.54	1	15.54	1	0
1	917	1	24	1	1	0	1.74127	1	1.74127	1	0
1	918	0	10	0	1	0	1.11704	1	1.11704	1	0
1	919	0	4	0	0	0	5.32238	1	9.7577	1	0
1	920	1	9	0	2	1	2.69405	1	3.31828	1	0
1	921	1	27	1	1	0	1.28131	1	7.72074	1	0
1	922	1	3	0	0	0	0.722793	1	5.05955	1	0
1	923	0	6	0	1	0	1.34702	1	15.6386	1	0
1	924	0	6	0	0	0	6.43943	0	7.58932	0	1
1	925	1	3	0	0	0	1.31417	1	7.8193	1	0
1	926	0	30	1	2	1	4.17248	1	8.44353	1	0
1	928	1	5	0	1	0	1.67556	1	21.6181	0	0
1	929	1	26	1	0	0	1.34702	1	5.25667	1	0
1	930	1	34	1	4	1	18.6612	0	18.924	0	1
1	931	1	21	1	3	1	8.50924	1	19.2526	0	0
1	933	1	3	0	0	0	1.37988	1	10.3162	1	0
1	935	0	3	0	0	0	0.525667	1	1.11704	1	0
1	938	1	19	1	3	1	2.82546	1	8.27926	1	0
1	939	1	62	1	7	1	20.731	0	20.7639	0	1
1	940	0	29	1	2	1	3.74538	1	3.74538	1	0
1	941	1	7	0	0	0	4.07392	1	7.09651	1	0
1	942	0	11	0	0	0	6.96509	1	19.7782	0	0
1	943	0	4	0	1	0	4.20534	1	17.4784	1	1
1	947	0	8	0	0	0	4.82957	1	4.82957	1	0
1	948	1	16	1	1	0	1.44559	1	2.46407	1	0
1	949	1	13	0	0	0	0.952772	1	3.90965	1	0
1	951	1	6	0	0	0	1.31417	1	16.1643	1	0
1	952	1	26	1	2	1	1.51129	1	5.48665	1	0
1	953	0	42	1	2	1	2.95688	1	6.57084	1	0
1	954	1	20	1	2	1	1.37988	1	4.07392	1	0
1	957	1	1	0	0	0	0.854209	1	1.21561	1	0
1	959	0	2	0	1	0	19.384	0	19.384	0	0
1	960	1	6	0	0	0	1.37988	1	3.54825	1	0
1	961	1	18	1	3	1	8.31211	1	12.9446	1	1
1	962	0	18	1	2	1	0.525667	1	0.525667	1	0
1	963	1	19	1	2	1	18.8583	0	20.3039	0	1
1	965	0	3	0	0	0	2.7269	1	3.41684	1	0
1	966	1	13	0	1	0	1.34702	1	1.34702	1	0
1	967	0	19	1	1	0	1.51129	1	6.20945	1	0
1	968	1	24	1	4	1	9.92197	1	9.92197	1	0
1	969	1	9	0	4	1	1.31417	1	8.90349	1	0
1	970	1	11	0	0	0	1.34702	1	1.47844	1	0
1	972	0	7	0	0	0	2.82546	1	2.82546	1	0
1	975	1	7	0	2	1	14.5216	1	16	1	1
1	976	0	2	0	1	0	8.41068	1	10.9733	1	0
1	977	1	5	0	0	0	2.7269	1	6.93224	1	0
1	978	1	17	1	0	0	1.41273	1	2.62834	1	0
1	979	1	8	0	1	0	1.41273	1	8.41068	1	0
1	980	1	3	0	0	0	2.89117	1	9.92197	1	0
1	981	0	2	0	0	0	13.6016	1	20.8296	0	0
1	982	0	9	0	1	0	2.79261	1	7.06366	1	0
1	983	1	1	0	1	0	1.60986	1	6.80082	1	0
1	984	1	3	0	0	0	8.31211	1	21.3224	0	1
1	985	1	14	0	4	1	23.9179	0	25.692	0	1
1	986	0	4	0	0	0	0.985626	1	18.5298	1	0
1	987	0	6	0	0	0	4.3039	1	8.14784	1	0
1	989	1	1	0	0	0	2.75975	1	12.5832	1	0
1	992	1	36	1	2	1	2.85832	1	12.3203	1	0
1	993	0	13	0	2	1	4.23819	1	16.4928	1	0
1	994	0	3	0	0	0	0.62423	1	0.62423	1	0
1	995	0	6	0	0	0	5.15811	1	9.82341	1	0
1	996	0	25	1	2	1	0.427105	1	0.427105	1	0
1	997	0	2	0	0	0	9.26489	1	20.9281	0	1
1	998	1	39	1	5	1	10.3491	1	15.9343	1	0
1	1000	0	7	0	1	0	2.79261	1	6.86653	1	0
1	1002	0	3	0	0	0	1.41273	1	5.61807	1	0
1	1004	1	25	1	4	1	4.23819	1	20.9938	0	0
1	1005	0	21	1	0	0	1.41273	1	2.52977	1	0
1	1006	0	1	0	0	0	5.12526	1	5.12526	0	1
1	1008	1	2	0	0	0	15.1458	1	21.3881	0	1
1	1009	1	6	0	2	1	5.55236	1	22.4394	0	0
1	1010	1	13	0	1	0	2.00411	1	2.10267	1	0
1	1013	1	19	1	3	1	9.03491	1	20.0411	0	1
1	1014	0	3	0	0	0	0.295688	1	0.295688	1	0
1	1015	1	7	0	1	0	1.31417	1	9.42916	1	0
1	1016	1	4	0	0	0	18.7926	1	18.7926	1	0
1	1018	1	23	1	3	1	2.85832	1	10.9733	1	0
1	1019	0	2	0	0	0	3.8768	1	13.4702	1	0
1	1020	1	12	0	0	0	0.492813	1	0.492813	1	0
1	1021	0	7	0	2	1	5.55236	1	6.86653	1	0
1	1022	0	24	1	2	1	1.41273	1	11.9261	1	0
1	1023	1	7	0	0	0	0.0328542	0	0.62423	0	0
1	1024	1	9	0	1	0	19.0226	1	20.3368	0	1
1	1026	1	1	0	0	0	8.34497	1	15.9014	1	0
1	1027	1	16	1	2	1	6.2423	0	6.2423	0	1
1	1028	1	31	1	4	1	12.1561	1	16.5914	1	0
1	1030	0	19	1	4	1	4.56674	1	6.2423	1	0
1	1031	0	7	0	1	0	0.591376	1	0.591376	1	0
1	1032	1	11	0	1	0	2.79261	1	4.36961	1	0
1	1033	1	21	1	2	1	4.46817	1	20.3039	0	0
1	1034	1	15	0	1	0	1.24846	1	5.28953	1	0
1	1038	0	5	0	0	0	10.5133	1	10.5133	1	0
1	1039	0	11	0	2	1	4.33676	1	18.8912	0	0
1	1041	1	3	0	1	0	20.961	0	21.6509	0	1
1	1044	0	24	1	3	1	1.21561	1	2.49692	1	0
1	1045	1	1	0	0	0	2.89117	1	21.7166	0	0
1	1047	1	8	0	0	0	2.00411	1	6.6694	1	0
1	1048	0	20	1	2	1	0.788501	1	0.788501	1	0
1	1049	0	9	0	2	1	8.73922	1	8.73922	1	0
1	1050	1	4	0	0	0	11.3347	1	20.8624	0	0
1	1051	1	7	0	1	0	2.79261	1	26.6448	0	0
1	1052	1	4	0	0	0	7.06366	1	20.8953	1	0
1	1053	1	8	0	0	0	1.18275	1	2.62834	1	0
1	1054	1	14	0	2	1	11.3347	1	14.883	1	0
1	1055	0	16	1	3	1	4.17248	1	12.7474	1	0
1	1057	1	15	0	1	0	6.96509	1	7.88501	1	0
1	1058	0	15	0	2	1	1.44559	1	3.02259	1	0
1	1060	0	25	1	3	1	4.17248	1	4.17248	1	0
1	1061	1	20	1	2	1	12.4189	1	15.4743	1	1
1	1062	1	2	0	1	0	22.768	0	24.1807	0	0
1	1063	0	17	1	3	1	1.41273	1	3.81109	1	0
1	1064	0	10	0	0	0	1.41273	1	5.8152	1	0
1	1065	0	3	0	1	0	1.37988	1	4.46817	1	0
1	1067	1	1	0	0	0	4.04107	1	5.74949	1	0
1	1068	1	14	0	1	0	17.9713	1	17.9713	1	1
1	1069	0	20	1	4	1	1.70842	1	1.70842	1	0
1	1070	0	6	0	0	0	4.17248	1	11.9589	1	0
1	1072	0	9	0	1	0	3.0883	1	7.26078	1	0
1	1074	0	7	0	1	0	2.69405	1	8.87064	1	0
1	1075	1	21	1	2	1	10.4805	1	19.5154	0	1
1	1077	1	20	1	0	0	1.05133	1	2.39836	1	0
1	1078	1	6	0	0	0	4.13963	1	18.1027	1	0
1	1079	0	6	0	1	0	2.82546	1	5.65092	1	0
1	1081	1	19	1	1	0	1.24846	1	4.27105	1	0
1	1083	1	5	0	2	1	17.5441	0	19.6797	0	0
1	1086	1	33	1	4	1	1.28131	1	5.38809	1	0
1	1087	0	3	0	0	0	5.35524	1	5.35524	1	0
1	1088	0	0	0	0	0	2.33265	1	4.82957	1	0
1	1089	1	19	1	2	1	1.34702	1	3.35113	1	0
1	1090	1	0	0	0	0	23.3265	0	23.9179	0	0
1	1091	0	7	0	0	0	8.24641	1	20.2382	0	0
1	1092	0	11	0	0	0	1.08419	1	1.08419	1	0
1	1094	1	2	0	0	0	2.79261	1	5.22382	1	0
1	1095	0	33	1	3	1	1.01848	1	9.26489	1	0
1	1096	1	7	0	0	0	1.31417	1	20.731	0	0
1	1097	0	8	0	0	0	2.89117	1	20.271	1	0
1	1098	0	1	0	0	0	0.0328542	0	0.854209	0	0
1	1099	1	19	1	0	0	1.31417	1	3.21971	1	0
1	1100	0	8	0	1	0	2.20123	1	10.2505	1	0
1	1102	1	14	0	0	0	0.328542	1	0.788501	1	0
1	1103	1	3	0	1	0	20.9281	0	21.6509	0	1
1	1105	1	0	0	0	0	1.9384	1	5.12526	1	0
1	1107	0	3	0	0	0	1.08419	1	8.77207	1	0
1	1108	1	4	0	0	0	1.41273	1	2.69405	1	0
1	1110	0	6	0	1	0	4.23819	1	8.80493	1	0
1	1113	1	7	0	0	0	0.755647	1	0.755647	1	0
1	1114	0	3	0	0	0	1.54415	1	5.94661	1	0
1	1117	1	9	0	1	0	8.21355	1	19.8111	0	1
1	1119	1	3	0	2	1	4.04107	1	20.0739	0	0
1	1120	0	14	0	0	0	2.79261	1	4.56674	1	0
1	1121	0	21	1	1	0	1.41273	1	2.00411	1	0
1	1122	1	4	0	0	0	4.33676	1	4.69815	1	0
1	1124	1	13	0	2	1	1.18275	1	6.2423	1	0
1	1125	1	28	1	5	1	17.2156	0	20.4682	0	0
1	1126	1	3	0	0	0	1.37988	1	3.48255	1	0
1	1129	0	3	0	2	1	4.40246	1	5.28953	1	0
1	1130	0	1	0	0	0	8.70637	1	8.70637	1	0
1	1131	0	14	0	1	0	1.37988	0	1.37988	0	0
1	1132	0	0	0	0	0	8.21355	1	11.6961	1	0
1	1133	1	11	0	0	0	0.427105	1	1.34702	1	0
1	1134	0	4	0	0	0	9.23203	1	9.23203	1	0
1	1135	0	18	1	4	1	1.31417	1	6.14374	1	0
1	1136	0	53	1	11	1	1.87269	1	8.57495	1	0
1	1137	0	17	1	1	0	1.34702	1	15.6715	0	0
1	1138	0	11	0	2	1	2.85832	1	2.85832	1	0
1	1139	0	7	0	1	0	6.6694	1	17.2813	1	0
1	1141	1	4	0	3	1	2.95688	1	20.731	0	0
1	1142	0	2	0	0	0	1.1499	1	24.7064	1	0
1	1143	1	2	0	0	0	1.28131	1	22.4723	0	0
1	1145	1	5	0	0	0	1.21561	1	4.36961	1	0
1	1146	0	7	0	2	1	2.92402	1	8.6078	1	0
1	1147	0	3	0	0	0	13.6674	1	20.6982	0	0
1	1148	0	0	0	0	0	6.53799	1	6.53799	1	0
1	1149	1	5	0	1	0	1.1499	1	7.32649	1	0
1	1150	1	4	0	0	0	1.64271	1	1.90554	1	0
