# Supplementary material for: Predictive mutation signature of immunotherapy benefits in NSCLC based on machine learning algorithms
Source: Front Immunol. 2022 Sep 27;13:989275. doi: 10.3389/fimmu.2022.989275 (PMC9552174; doi:10.3389/fimmu.2022.989275)
Supplement: Supplementary file 10 [file Table_3.xlsx]

## Sheet: Sheet1
Table S3. The weight of top-ranked 88 genes in 1000 repetitions of modeling iteration.
Rank	Gene	Weight Mean (Min, Max)
1	REL	-1.98 (-2.35, -1.95)
2	FAM175A	-1.93 (-2.41, -1.49)
3	ARFRP1	-1.81 (-2.00, -1.38)
4	MAP2K1	-1.68 (-1.97, -1.27)
5	H3F3A	-1.54 (-1.89, -1.15)
6	SOX10	-1.26 (-1.68, -0.01)
7	FANCC	-1.25 (-1.77, -0.42)
8	CDKN2A	-1.19 (-2.03, -0.29)
9	SOCS1	-1.14 (-1.56, -0.36)
10	IRF2	-1.13 (-1.68, -0.03)
11	RAF1	-1.12 (-2.06, -0.30)
12	RAC1	-1.05 (-1.78, -0.01)
13	CCND3	-0.96 (-2.00, 0.00)
14	SMAD2	-0.94 (-1.97, -0.01)
15	MCL1	-0.91 (-2.02, -0.01)
16	TPMT	-0.78 (-1.17, -0.33)
17	PPARG	-0.77 (-1.97, 0.00)
18	SMARCB1	-0.75 (-1.94, -0.01)
19	NF2	-0.71 (-2.37, 0.00)
20	BAP1	-0.70 (-1.36, 0.00)
21	CD79B	-0.69 (-1.04, -0.22)
22	DPYD	-0.69 (-1.97, -0.01)
23	FH	-0.66 (-2.00, 0.00)
24	XRCC3	-0.64 (-1.13, -0.15)
25	LYN	-0.63 (-2.01, 0.00)
26	FANCG	-0.62 (-1.67, -0.01)
27	PARP2	-0.60 (-1.32, -0.01)
28	BACH1	-0.59 (-1.89, -0.01)
29	CDC73	-0.59 (-1.95, 0.00)
30	MERTK	-0.58 (-1.52, 0.00)
31	AURKA	-0.58 (-1.88, 0.00)
32	RPTOR	-0.57 (-1.12, -0.13)
33	BCL2	-0.57 (-1.85, 0.00)
34	CTNNA1	-0.56 (-1.04, -0.09)
35	JUN	-0.55 (-1.75, -0.01)
36	SDHC	-0.54 (-1.82, -0.01)
37	RUNX1	-0.53 (-1.80, 0.00)
38	VHL	-0.51 (-0.98, -0.03)
39	SMAD3	-0.51 (-1.85, -0.01)
40	HOXB13	-0.49 (-1.36, 0.00)
41	PTPN11	-0.48 (-1.48, 0.00)
42	RAD51L1	-0.47 (-1.91, 0.00)
43	CHUK	-0.46 (-1.90, 0.00)
44	JAK2	-0.45 (-0.97, 0.00)
45	CDK8	-0.43 (-1.33, 0.00)
46	IGF1	-0.41 (-1.83, 0.00)
47	UMPS	-0.41 (-0.82, 0.00)
48	FANCF	-0.41 (-1.81, 0.00)
49	CRBN	-0.4 (-1.41, 0.00)
50	ZBTB2	-0.4 (-1.57, -0.01)
51	GALNT12	-0.40 (-1.99, 0.00)
52	FGF23	-0.40 (-1.92, 0.00)
53	EZH2	-0.40 (-1.94, 0.00)
54	CDKN1A	-0.40 (-0.66, -0.01)
55	AXL	-0.40 (-0.82, -0.01)
56	KRAS	-0.39 (-1.77, -0.01)
57	VEGFA	-0.39 (-0.71, -0.02)
58	GEN1	-0.39 (-0.99, 0.00)
59	LMO1	-0.39 (-1.86, 0.00)
60	TYRO3	-0.38 (-0.84, 0.00)
61	ZNF217	-0.37 (-1.07, 0.00)
62	ALOX12B	-0.37 (-1.97, 0.00)
63	NTRK2	-0.37 (-0.89, 0.00)
64	NCOR1	-0.37 (-0.72, 0.00)
65	SF3B1	-0.36 (-0.67, -0.05)
66	MAGI2	-0.34 (-0.87, 0.00)
67	CYP2C8	-0.33 (-1.09, 0.00)
68	C17orf39	-0.33 (-0.86, 0.00)
69	SOX2	-0.33 (-1.84, 0.00)
70	MET	-0.33 (-0.98, 0.00)
71	APCDD1	-0.32 (-0.97, 0.00)
72	SDHD	-0.32 (-1.56, 0.00)
73	WISP3	-0.32 (-1.23, 0.00)
74	CCND2	-0.31 (-1.82, 0.00)
75	BARD1	-0.31 (-0.74, 0.00)
76	INPP4B	-0.30 (-0.63, -0.02)
77	GNAQ	-0.30 (-0.74, -0.01)
78	BRD4	-0.30 (-0.81, 0.00)
79	PRSS8	-0.30 (-0.88, -0.02)
80	FGF6	-0.30 (-0.95, 0.00)
81	CDKN2B	-0.28 (-0.73, 0.00)
82	TNKS2	-0.28 (-0.82, 0.00)
83	MLL	-0.27 (-0.70, 0.00)
84	FGF4	-0.27 (-1.89, 0.00)
85	MRE11A	-0.26 (-1.07, -0.01)
86	SUFU	-0.26 (-0.60, 0.00)
87	GATA6	-0.26 (-0.48, -0.01)
88	MSH6	-0.26 (-0.66, 0.00)
